# Supplementary material for: Rebamipide Attenuates Lupus Nephritis by Enhancing Antioxidative Defense in Podocytes: Evidence from a Lupus-Prone Mouse Model
Source: Int J Mol Sci. 2025 Jun 17;26(12):5809. doi: 10.3390/ijms26125809 (PMC12192773; doi:10.3390/ijms26125809)
Supplement: Supplementary file 1 [file ijms-26-05809-s001.zip]

Archive with 1 entries (1 files):
- ijms-3574945-supplementary.pdf
